# Supplementary material for: Copy Number Variants in Patients with Severe Oligozoospermia and Sertoli-Cell-Only Syndrome
Source: PLoS One. 2011 Apr 29;6(4):e19426. doi: 10.1371/journal.pone.0019426 (PMC3084853; doi:10.1371/journal.pone.0019426)
Supplement: Table S1 — Information about mentioned genes (OMIM = Online Mendelian Inheritance in Man, http://www.ncbi.nlm.nih.gov/omim ). (XLS) [file pone.0019426.s001.xls]

## Sheet: publish
Gene symbol	Gene name	Region	Gene ID	OMIM ID
ALG13	asparagine-linked glycosylation 13 homolog (S. cerevisiae)	Xq23	79868	300776
ANKS1A	ankyrin repeat and sterile alpha motif domain containing 1A	6p21.31	23294	608994
ANKS1B	ankyrin repeat and sterile alpha motif domain containing 1B	12q23.1	56899	607815
BEX1	brain expressed, X-linked 1	Xq22	55859	300690
BEX2	brain expressed X-linked 2	Xq22	84707	300691
BEX4	brain expressed, X-linked 4	Xq22.1-q22.3	56271	300692
CAPN6	calpain 6	Xq23	827	300146
CFTR	cystic fibrosis transmembrane conductance regulator (ATP-binding cassette sub-family C, member 7)	7q31.2	1080	602421
CXorf48	chromosome X open reading frame 48	Xq26.3	54967
CYP2C19	cytochrome P450, family 2, subfamily C, polypeptide 19	10q24	1557	124020
DCX	doublecortin	Xq22.3-q23	1641	300121
DDX11	DEAD/H (Asp-Glu-Ala-Asp/His) box polypeptide 11	12p11	1663	601150
EFHC2	EF-hand domain (C-terminal) containing 2	Xp11.3	80258	300817
EPHA3	EPH receptor A3	3p11.2	2042	179611
FAM156A	family with sequence similarity 156, member A	Xp11.22	29057
FAM156B	family with sequence similarity 156, member B	Xp11.22	727866
GYG2	glycogenin 2	Xp22.3	8908	300198
H2BFM	H2B histone family, member M	Xq22.2	286436
H2BFWT	H2B histone family, member W, testis-specific	Xq22.2	158983	300507
H2BFXP	H2B histone family, member X, pseudogene	Xq22.2	767811
HEPH	hephaestin	Xq11-q12	9843	300167
KCNG2	potassium voltage-gated channel, subfamily G, member 2	18q23	26251	605696
KIAA1267	KIAA1267	17q21.31	284058	612452
LRP1	low density lipoprotein receptor-related protein 1	12q13-q14	4035	107770
MBNL3	muscleblind-like 3 (Drosophila)	Xq26.2	55796	300413
MGAM	maltase-glucoamylase (alpha-glucosidase)	7q34	8972	154360
MIR1228	microRNA 1228	12q13.3	100302201
MIR320D2	microRNA 320d-2	Xq27.1	100302169
MIR661	microRNA 661	8q24.3	724031	613716
MSN	moesin	Xq11.1	4478	309845
MUM1L1	melanoma associated antigen (mutated) 1-like 1	Xq22.3	139221
NRG3	neuregulin 3	10q22-q23	10718	605533
NRK	Nik related kinase	Xq22.3	203447	300791
NXF3	nuclear RNA export factor 3	Xq22	56000	300316
ODZ1	odz, odd Oz/ten-m homolog 1(Drosophila)	Xq25	10178	300588
OR4K1	olfactory receptor, family 4, subfamily K, member 1	14q11.2	79544
OR4K2	olfactory receptor, family 4, subfamily K, member 2	14q11.2	390431
OR4K5	olfactory receptor, family 4, subfamily K, member 5	14q11.2	79317
OR4M1	olfactory receptor, family 4, subfamily M, member 1	14q11.2	441670
OR4N2	olfactory receptor, family 4, subfamily N, member 2	14q11.2	390429
OR4Q3	olfactory receptor, family 4, subfamily Q, member 3	14q11.2	441669
OVOS2	ovostatin 2	12p11.21	144203
PAK3	p21 protein (Cdc42/Rac)-activated kinase 3	Xq23	5063	300142
PLEC	plectin	8q24	5339	601282
PQLC1	PQ loop repeat containing 1	18q23	80148
PRMT7	protein arginine methyltransferase 7	16q22.1	54496	610087
RBMY2EP	RNA binding motif protein, Y-linked, family 2, member E pseudogene	Yq11.223	159125
SERPINA7	serpin peptidase inhibitor, clade A (alpha-1 antiproteinase, antitrypsin), member 7	Xq22.2	6906	314200
SH3TC1	SH3 domain and tetratricopeptide repeats 1	4p16.1	54436
SLFN11	schlafen family member 11	17q12	91607
SLFN12	schlafen family member 12	17q12	55106
SLFN13	schlafen family member 13	17q12	146857
SMPD3	sphingomyelin phosphodiesterase 3, neutral membrane (neutral sphingomyelinase II)	16q22.1	55512	605777
SPANXN5	SPANX family, member N5	Xp11.22	494197	300668
SSX2	synovial sarcoma, X breakpoint 2	Xp11.22	6757	300192
SSX7	synovial sarcoma, X breakpoint 7	Xp11.23	280658	300542
STAG2	stromal antigen 2	Xq25	10735	300826
SYAP1	synapse associated protein 1	Xp22.2	94056
TCEAL5	transcription elongation factor A (SII)-like 5	Xq22.1	340543
TCEAL7	transcription elongation factor A (SII)-like 7	Xq22.1	56849	300771
TCEAL8	transcription elongation factor A (SII)-like 8	Xq22.1	90843
TMSB15B	thymosin beta 15B	Xq22.2	286527
TRPC5	transient receptor potential cation channel, subfamily C, member 5	Xq23	7224	300334
TSPAN7	tetraspanin 7	Xp11.4	7102	300096
UGT2B17	UDP glucuronosyltransferase 2 family, polypeptide B17	4q13	7367	601903
XAGE3	X antigen family, member 3	Xp11.22	170626	300740
XAGE5	X antigen family, member 5	Xp11.22	170627
XG	Xg blood group	Xp22.33	7499	314700
