# Supplementary material for: Copy Number Variants in Patients with Severe Oligozoospermia and Sertoli-Cell-Only Syndrome
Source: PLoS One. 2011 Apr 29;6(4):e19426. doi: 10.1371/journal.pone.0019426 (PMC3084853; doi:10.1371/journal.pone.0019426)
Supplement: Table S3 — All recurring deletions with comparison of frequency (number of cases/all cases; percentage in brackets) between groups. If CNVs were only found by higher-resolution 400K-array, the number of all cases is reduced to 22 for normozoospermic controls and to 47 for patients with severe oligozoospermia (see methods). P-values calculated by Fisher's exact test. SCOS = Sertoli-cell-only syndrome. (XLS) [file pone.0019426.s003.xls]

## Sheet: Tabelle1
Chr.	Region	Start	End	Size [Kb]	Gene(s)	Normozoosp.	Sev. Oligozoosp.	P	SCOS	P
1	p36.21	12769321	12840191	70.9	PRAMEF1, HNRNPCL1, PRAMEF2	2/100 (2%)	1/89 (1,1%)	1	0/37 (0%)	1
1	p36.21	12788863	12840211	51.3	HNRNPCL1, PRAMEF2	2/100 (2%)	2/89 (2,2%)	1	0/37 (0%)	1
1	p36.13	17080164	17126167	46	CROCC	2/100 (2%)	2/89 (2,2%)	1	1/37 (2,7%)	1
1	p36.11	25481836	25536286	54.5	RHD	12/100 (12%)	1/89 (1,1%)	0.00304	0/37 (0%)	0.03596
1	p31.1	72541243	72568209	27		5/22 (22,7%)	16/47 (34%)	0.40947	10/37 (27%)	0.76734
1	q21.1	147307437	147499246	191.8		4/100 (4%)	4/89 (4,5%)	1	1/37 (2,7%)	1
1	q21.1	147308357	147645031	336.7		5/22 (22,7%)	0/47 (0%)	0.00234	2/37 (5,4%)	0.09018
1	q21.3	150822873	150848709	25.8	LCE3C	8/100 (8%)	18/89 (20,2%)	0.01938	5/37 (13,5%)	0.33683
1	q24.2	167493568	167508098	14.5	NME7	2/22 (9,1%)	4/47 (8,5%)	1	2/37 (5,4%)	0.62441
1	q31.3	195005320	195067964	62.6	CFHR3, CFHR1	4/100 (4%)	3/89 (3,4%)	1	0/37 (0%)	0.57398
1	q44	246794352	246864925	70.6	OR2T34, OR2T10, OR2T11	11/100 (11%)	6/89 (6,7%)	0.4458	3/37 (8,1%)	0.7585
1	q44	246794352	246875216	80.9	OR2T34, OR2T10, OR2T11, OR2T35	4/100 (4%)	5/89 (5,6%)	0.73697	2/37 (5,4%)	0.66105
1	q44	246805321	246862229	56.9	OR2T10, OR2T11	13/100 (13%)	10/89 (11,2%)	0.82475	2/37 (5,4%)	0.35442
2	p22.3	34551022	34583787	32.8		3/22 (13,6%)	9/47 (19,1%)	0.73905	6/37 (16,2%)	1
2	p11.2	89408626	89895766	487.1		5/100 (5%)	3/89 (3,4%)	0.72449	0/37 (0%)	0.32334
2	q33.3	208742633	208763362	20.7	LOC389073	2/100 (2%)	0/89 (0%)	0.49904	0/37 (0%)	1
2	q37.3	242505061	242683150	178.1		5/100 (5%)	5/89 (5,6%)	1	4/37 (10,8%)	0.25164
3	p21.31	46770835	46823873	53		4/100 (4%)	4/89 (4,5%)	1	2/37 (5,4%)	0.66105
3	q25.1	152995921	153032575	36.7	AADAC	2/100 (2%)	1/89 (1,1%)	1	1/37 (2,7%)	1
3	q26.1	163997028	164101976	104.9		14/100 (14%)	6/89 (6,7%)	0.15427	3/37 (8,1%)	0.55977
3	q26.1	164023302	164101976	78.7		3/100 (3%)	0/89 (0%)	0.24856	0/37 (0%)	0.56312
3	q26.1	164038717	164101976	63.3		6/100 (6%)	1/89 (1,1%)	0.12249	0/37 (0%)	0.19041
3	q26.1	166528463	166559366	30.9		2/22 (9,1%)	1/47 (2,1%)	0.23661	0/37 (0%)	0.13501
3	q29	196835213	196929815	94.6		1/22 (4,5%)	1/47 (2,1%)	0.53922	3/37 (8,1%)	1
3	q29	196835213	196958667	123.5	MUC20	10/100 (10%)	11/89 (12,4%)	0.64844	3/37 (8,1%)	1
3	q29	196835213	196964380	129.2	MUC20, MUC4	1/100 (1%)	2/89 (2,2%)	0.60218	0/37 (0%)	1
4	q13.2	69069451	69166014	96.6	UGT2B17	28/100 (28%)	21/89 (23,6%)	0.51072	1/37 (2,7%)	0.00072
4	q13.2	69138837	69166014	27.2		3/100 (3%)	1/89 (1,1%)	0.62357	0/37 (0%)	0.56312
4	q13.2	69716389	69742649	26.3	UGT2B10	2/100 (2%)	0/89 (0%)	0.49904	0/37 (0%)	1
4	q13.2	70190482	70294512	104	UGT2B28	1/22 (4,5%)	3/47 (6,4%)	1	0/37 (0%)	0.37288
5	p15.33	775994	830154	54.2		1/22 (4,5%)	0/47 (0%)	0.31884	0/37 (0%)	0.37288
5	q31.3	140203240	140216724	13.5	PCDHA(1-10)	1/100 (1%)	5/89 (5,6%)	0.10139	0/37 (0%)	1
6	p25.3	204681	236735	32.1		3/100 (3%)	0/89 (0%)	0.24856	0/37 (0%)	0.56312
6	p25.3	248039	324098	76.1	DUSP22	5/100 (5%)	4/89 (4,5%)	1	3/37 (8,1%)	0.44537
6	p21.33	29962649	30010434	47.8		1/100 (1%)	2/89 (2,2%)	0.60218	2/37 (5,4%)	0.1774
6	p21.33	29962649	30022108	59.5	HLA-A29.1, HLA-A	4/22 (18,2%)	4/47 (8,5%)	0.25536	5/37 (13,5%)	0.71508
6	p21.32	32563052	32601162	38.1	HLA-DRB5	15/100 (15%)	16/89 (18%)	0.69455	15/37 (40,5%)	0.00231
6	p21.32	32563052	32756837	193.8	HLA-DRB5, HLA-DRB1, HLA-DQA1, HLA-DQB1	5/100 (5%)	4/89 (4,5%)	1	2/37 (5,4%)	1
6	p21.32	32567182	32660290	93.1	HLA-DRB5, HLA-DRB1	1/100 (1%)	2/89 (2,2%)	0.60218	0/37 (0%)	1
6	p21.32	32711757	32738643	26.9	HLA-DQA1, HLA-DQB1	2/100 (2%)	1/89 (1,1%)	1	1/37 (2,7%)	1
6	q14.1	79035691	79080188	44.5		1/22 (4,5%)	3/47 (6,4%)	1	5/37 (13,5%)	0.39583
6	q26	162410423	162454570	44.1	PARK2	2/100 (2%)	1/89 (1,1%)	1	2/37 (5,4%)	0.29477
7	q31.1	109230136	109240410	10.3		4/22 (18,2%)	3/47 (6,4%)	0.19803	4/37 (10,8%)	0.4551
7	q31.1	110910437	110997062	86.6	IMMP2L	2/100 (2%)	1/89 (1,1%)	1	0/37 (0%)	1
7	q34	141413152	141438704	25.6	MGAM	3/22 (13,6%)	8/47 (17%)	1	4/37 (10,8%)	1
7	q34	142535765	142600931	65.2	PIP, TAS2R39	2/100 (2%)	1/89 (1,1%)	1	0/37 (0%)	1
7	q35	143582664	143706394	123.7	OR2A7, OR2A1, OR2A42, ARHGEF5	2/100 (2%)	0/89 (0%)	0.49904	1/37 (2,7%)	1
8	p23.1	7256029	7790137	534.1	SPAG11A/B, DEFB(103-107)A/B	4/100 (4%)	5/89 (5,6%)	0.73697	5/37 (13,5%)	0.05974
8	p11.23 - p11.22	39356395	39505456	149.1		15/100 (15%)	15/89 (16,9%)	0.84241	8/37 (21,6%)	0.44011
8	p11.23	39464377	39488481	24.1		2/100 (2%)	1/89 (1,1%)	1	0/37 (0%)	1
8	q24.23	137762218	137919508	157.3		4/100 (4%)	6/89 (6,7%)	0.52022	1/37 (2,7%)	1
9	p23	11996847	12104438	107.6		2/100 (2%)	0/89 (0%)	0.49904	0/37 (0%)	1
9	q34.3	138516770	138542479	25.7	NOTCH1	1/100 (1%)	1/89 (1,1%)	1	1/37 (2,7%)	0.46866
10	q11.22	46387878	46568696	180.8	SYT15, GPRIN2, PPYR1	1/100 (1%)	2/89 (2,2%)	0.60218	2/37 (5,4%)	0.1774
10	q11.22	46395963	47172734	776.8	GPRIN2, PPYR1, ANXA8, ANXA8L1	3/100 (3%)	1/89 (1,1%)	0.62357	0/37 (0%)	0.56312
10	q21.1	56118433	56138967	20.5	PCDH15	1/100 (1%)	0/89 (0%)	1	1/37 (2,7%)	0.46866
10	q21.3	67748208	67780190	32	CTNNA3	1/100 (1%)	4/89 (4,5%)	0.18945	0/37 (0%)	1
11	p15.4	5742276	5762382	20.1	OR52N5	1/100 (1%)	1/89 (1,1%)	1	0/37 (0%)	1
11	p15.4	7771393	7783692	12.3	OR5P2	1/22 (4,5%)	1/47 (2,1%)	0.53922	3/37 (8,1%)	1
11	q11	55124530	55207505	83	OR4C11, OR4P4, OR4S2, OR4C6	43/100 (43%)	25/89 (28,1%)	0.03503	4/37 (10,8%)	0.00045
11	q11	55124530	55187482	63	OR4C11, OR4P4, OR4S2	1/22 (4,5%)	3/47 (6,4%)	1	2/37 (5,4%)	1
11	q11	55129129	55207505	78.4	OR4P4, OR4S2, OR4C6	1/22 (4,5%)	0/47 (0%)	0.31884	1/37 (2,7%)	1
11	q22.1	99025712	99074752	49	CNTN5	2/100 (2%)	2/89 (2,2%)	1	2/37 (5,4%)	0.29477
12	p13.31	9528390	9589925	61.5		1/22 (4,5%)	1/47 (2,1%)	0.53922	0/37 (0%)	0.37288
12	p13.31	9528390	9610254	81.9		4/100 (4%)	11/89 (12,4%)	0.05618	13/37 (35,1%)	1e-05
12	p13.2	10463818	10485156	21.3	KLRC3, KLRC2	5/100 (5%)	5/89 (5,6%)	1	2/37 (5,4%)	1
12	p13.2	11116683	11140621	23.9	PRR4, PRH1, TAS2R43	5/22 (22,7%)	4/47 (8,5%)	0.1318	8/37 (21,6%)	1
12	p13.2	11418989	11435843	16.9	PRB2	4/100 (4%)	9/89 (10,1%)	0.14855	2/37 (5,4%)	0.66105
13	q21.1	56658279	56685541	27.3		1/22 (4,5%)	4/47 (8,5%)	1	6/37 (16,2%)	0.2401
13	q21.33	68138712	68161914	23.2		1/22 (4,5%)	2/47 (4,3%)	1	4/37 (10,8%)	0.64148
14	q11.1 - q11.2	18536977	19490830	953.9	A26C2, OR4Q3, OR4M1, OR4N2, OR4K2, OR4K5, OR4K1	2/100 (2%)	3/89 (3,4%)	0.66766	0/37 (0%)	1
14	q11.2	19268576	19490830	222.3	OR4Q3, OR4M1, OR4N2, OR4K2, OR4K5, OR4K1	36/100 (36%)	24/89 (27%)	0.21172	2/37 (5,4%)	0.0002
14	q11.2	19268576	19515981	247.4	OR4Q3, OR4M1, OR4N2, OR4K2, OR4K5, OR4K1, OR4K15	2/100 (2%)	0/89 (0%)	0.49904	0/37 (0%)	1
14	q11.2	19311812	19490830	179	OR4M1, OR4N2, OR4K2, OR4K5, OR4K1	2/100 (2%)	2/89 (2,2%)	1	0/37 (0%)	1
14	q11.2	19402084	19490830	88.7	OR4K2, OR4K5, OR4K1	1/100 (1%)	2/89 (2,2%)	0.60218	0/37 (0%)	1
14	q24.3	73071204	73092218	21	HEATR4, ACOT1	10/100 (10%)	6/89 (6,7%)	0.44763	0/37 (0%)	0.06171
14	q32.33	105602402	105630289	27.9		14/100 (14%)	12/89 (13,5%)	1	7/37 (18,9%)	0.59345
14	q32.33	105946793	106002379	55.6		1/22 (4,5%)	1/47 (2,1%)	0.53922	0/37 (0%)	0.37288
14	q32.33	105950875	105988415	37.5		2/22 (9,1%)	4/47 (8,5%)	1	0/37 (0%)	0.13501
14	q32.33	105961538	105988415	26.9		5/100 (5%)	5/89 (5,6%)	1	3/37 (8,1%)	0.44537
14	q32.33	105961538	106002379	40.8		2/100 (2%)	0/89 (0%)	0.49904	1/37 (2,7%)	1
14	q32.33	106219584	106251281	31.7		1/100 (1%)	2/89 (2,2%)	0.60218	0/37 (0%)	1
15	q11.2	18409289	18884636	475.3	LOC283755	2/100 (2%)	0/89 (0%)	0.49904	1/37 (2,7%)	1
15	q11.2	18790389	20080135	1289.7	LOC283755, A26B1, OR4M2, OR4N4, LOC650137	18/100 (18%)	12/89 (13,5%)	0.431	6/37 (16,2%)	1
15	q11.2	18809804	19833742	1023.9	LOC283755, A26B1	13/100 (13%)	7/89 (7,9%)	0.34419	2/37 (5,4%)	0.35442
15	q11.2	18818749	20321972	1503.2	LOC283755, A26B1, OR4M2, OR4N4, LOC650137, LOC283767	3/100 (3%)	5/89 (5,6%)	0.47846	5/37 (13,5%)	0.03323
15	q11.2	18818749	20393786	1575	LOC283755, A26B1, OR4M2, OR4N4, LOC650137, LOC283767, TUBGCP5, TUBGCP5	1/100 (1%)	0/89 (0%)	1	3/37 (8,1%)	0.06003
15	q11.2	19117583	19537235	419.7	A26B1	3/100 (3%)	0/89 (0%)	0.24856	1/37 (2,7%)	1
15	q11.2	19805760	20080135	274.4	OR4M2, OR4N4, LOC650137	8/100 (8%)	6/89 (6,7%)	0.78779	3/37 (8,1%)	1
15	q11.2	19805760	20321972	516.2	OR4M2, OR4N4, LOC650137, LOC283767	1/100 (1%)	0/89 (0%)	1	2/37 (5,4%)	0.1774
15	q14	32514739	32583346	68.6		7/100 (7%)	8/89 (9%)	0.78854	0/37 (0%)	0.18912
15	q14	32514739	32594400	79.7		4/100 (4%)	9/89 (10,1%)	0.14855	1/37 (2,7%)	1
15	q14	32536063	32762205	226.1	GOLGA8B	1/100 (1%)	2/89 (2,2%)	0.60218	1/37 (2,7%)	0.46866
15	q15.3	41676019	41738160	62.1	CKMT1B, STRC, CATSPER2, CATSPER2	2/100 (2%)	0/89 (0%)	0.49904	0/37 (0%)	1
15	q15.3	41704048	41782689	78.6	CATSPER2, CATSPER2, CKMT1A	3/100 (3%)	0/89 (0%)	0.24856	1/37 (2,7%)	1
16	p13.11	14955977	15028308	72.3	PDXDC1	1/100 (1%)	2/89 (2,2%)	0.60218	4/37 (10,8%)	0.01885
16	p12.2	21477773	21501273	23.5		1/22 (4,5%)	1/47 (2,1%)	0.53922	2/37 (5,4%)	1
16	p11.2	31958773	34059789	2101	LOC729355, TP53TG3, LOC729356	3/100 (3%)	1/89 (1,1%)	0.62357	2/37 (5,4%)	0.61162
16	q12.2	54356504	54380034	23.5		4/100 (4%)	5/89 (5,6%)	0.73697	2/37 (5,4%)	0.66105
17	q21.31 - q21.32	41490806	42143248	652.4	KIAA1267, LRRC37A, ARL17, ARL17, LRRC37A2, ARL17P1, ARL17P1, ARL17, NSF	8/100 (8%)	1/89 (1,1%)	0.03743	0/37 (0%)	0.10769
17	q21.31	41521344	41566740	45.4	KIAA1267	6/100 (6%)	9/89 (10,1%)	0.4198	16/37 (43,2%)	0
18	p11.32	1715025	1829082	114.1		2/22 (9,1%)	2/47 (4,3%)	0.58736	0/37 (0%)	0.13501
18	p11.32	1909485	1970987	61.5		2/100 (2%)	2/89 (2,2%)	1	0/37 (0%)	1
20	p13	1511515	1525500	14	SIRPB1	6/22 (27,3%)	13/47 (27,7%)	1	5/37 (13,5%)	0.29972
20	p12.1	14734164	14772572	38.4	MACROD2	1/22 (4,5%)	0/47 (0%)	0.31884	4/37 (10,8%)	0.64148
20	q13.12	43783907	43810752	26.8	SPINT4	2/100 (2%)	1/89 (1,1%)	1	0/37 (0%)	1
22	q11.23	22671174	22725505	54.3	GSTT1	14/100 (14%)	14/89 (15,7%)	0.8382	4/37 (10,8%)	0.77933
22	q11.23	23966533	24258291	291.8	IGLL3, LRP5L	1/100 (1%)	0/89 (0%)	1	3/37 (8,1%)	0.06003
22	q13.1	37688858	37702489	13.6	APOBEC3A	1/100 (1%)	4/89 (4,5%)	0.18945	0/37 (0%)	1
22	q13.1	37688858	37715585	26.7	APOBEC3A, APOBEC3B	12/100 (12%)	3/89 (3,4%)	0.03257	4/37 (10,8%)	1
