# Supplementary material for: Copy Number Variants in Patients with Severe Oligozoospermia and Sertoli-Cell-Only Syndrome
Source: PLoS One. 2011 Apr 29;6(4):e19426. doi: 10.1371/journal.pone.0019426 (PMC3084853; doi:10.1371/journal.pone.0019426)
Supplement: Table S4 — All recurring duplications with comparison of frequency (number of cases/all cases; percentage in brackets) between groups. If CNVs were only found by higher-resolution 400K-array, the number of all cases is reduced to 22 for normozoospermic controls and to 47 for patients with severe oligozoospermia (see methods). P-values calculated by Fisher's exact test. SCOS = Sertoli-cell-only syndrome. (XLS) [file pone.0019426.s004.xls]

## Sheet: Tabelle1
Chr.	Region	Start	End	Size [Kb]	Gene(s)	Normozoosp.	Sev. Oligozoosp.	P	SCOS	P
1	p36.33	836343	870300	34	SAMD11, NOC2L	1/22 (4,5%)	0/47 (0%)	0.31884	1/37 (2,7%)	1
1	p36.13	16799134	17130728	331.6	NBPF1, CROCC	2/100 (2%)	1/89 (1,1%)	1	0/37 (0%)	1
1	p36.13	17080164	17126167	46	CROCC	3/100 (3%)	3/89 (3,4%)	1	2/37 (5,4%)	0.61162
1	p31.1	72541243	72568209	27		9/22 (40,9%)	16/47 (34%)	0.60105	23/37 (62,2%)	0.17638
1	p21.1	103908853	103962695	53.8	AMY2B, AMY2A	3/100 (3%)	2/89 (2,2%)	1	0/37 (0%)	0.56312
1	p11.2	120873863	121052594	178.7		2/100 (2%)	0/89 (0%)	0.49904	0/37 (0%)	1
1	q21.1 - q21.2	147307437	148002894	695.5	PPIAL4	2/100 (2%)	1/89 (1,1%)	1	1/37 (2,7%)	1
1	q21.3	150822873	150848709	25.8	LCE3C	14/100 (14%)	4/89 (4,5%)	0.04452	8/37 (21,6%)	0.30077
1	q21.3	150822873	150853058	30.2	LCE3C, LCE3B	2/100 (2%)	4/89 (4,5%)	0.42291	0/37 (0%)	1
1	q23.3	159758530	159876977	118.4	HSPA6, FCGR3A, FCGR2C, FCGR3B	1/100 (1%)	2/89 (2,2%)	0.60218	0/37 (0%)	1
1	q24.2	167493568	167508098	14.5	NME7	1/22 (4,5%)	1/47 (2,1%)	0.53922	0/37 (0%)	0.37288
2	p22.3	34551022	34583787	32.8		3/22 (13,6%)	10/47 (21,3%)	0.52786	10/37 (27%)	0.33416
2	p22.3	34556234	34572097	15.9		2/22 (9,1%)	2/47 (4,3%)	0.58736	0/37 (0%)	0.13501
2	q11.2	96052662	96055042	2.4	LOC150763	2/100 (2%)	0/89 (0%)	0.49904	0/37 (0%)	1
2	q37.1	232948960	232982670	33.7	ALPP, ALPPL2	4/100 (4%)	0/89 (0%)	0.12356	0/37 (0%)	0.57398
3	q12.2	101829995	101915856	85.9	GPR128, TFG	2/100 (2%)	1/89 (1,1%)	1	0/37 (0%)	1
3	q13.32	120208874	120300337	91.5	IGSF11	2/100 (2%)	0/89 (0%)	0.49904	0/37 (0%)	1
3	q26.1	163997028	164101976	104.9		20/100 (20%)	28/89 (31,5%)	0.09374	12/37 (32,4%)	0.17147
3	q26.1	164038717	164101976	63.3		2/100 (2%)	4/89 (4,5%)	0.42291	5/37 (13,5%)	0.01561
3	q29	196835213	196929815	94.6		1/22 (4,5%)	2/47 (4,3%)	1	5/37 (13,5%)	0.39583
3	q29	196835213	196958667	123.5	MUC20	6/100 (6%)	5/89 (5,6%)	1	1/37 (2,7%)	0.67399
3	q29	196904149	196933517	29.4	MUC20	3/100 (3%)	0/89 (0%)	0.24856	0/37 (0%)	0.56312
4	q13.2	69069451	69166014	96.6	UGT2B17	10/100 (10%)	12/89 (13,5%)	0.50132	18/37 (48,6%)	0
4	q13.2	70190482	70294512	104	UGT2B28	3/22 (13,6%)	1/47 (2,1%)	0.09219	0/37 (0%)	0.04737
4	q34.1	173658900	173666272	7.4	GALNT17	2/100 (2%)	1/89 (1,1%)	1	0/37 (0%)	1
5	p15.33	528014	542956	14.9	SLC9A3	1/22 (4,5%)	0/47 (0%)	0.31884	2/37 (5,4%)	1
5	p15.33	729062	830154	101.1	TPPP	3/100 (3%)	0/89 (0%)	0.24856	2/37 (5,4%)	0.61162
5	p15.33	739092	859376	120.3	TPPP, ZDHHC11	9/100 (9%)	7/89 (7,9%)	0.8007	0/37 (0%)	0.11284
5	p15.33	775994	830154	54.2		3/22 (13,6%)	6/47 (12,8%)	1	3/37 (8,1%)	0.6614
5	p15.33	811969	873565	61.6	ZDHHC11	1/100 (1%)	1/89 (1,1%)	1	0/37 (0%)	1
5	p13.3	32146291	32203536	57.2	PDZD2, GOLPH3	6/100 (6%)	1/89 (1,1%)	0.12249	1/37 (2,7%)	0.67399
5	q31.3	140203240	140216724	13.5	PCDHA(1-10)	9/100 (9%)	0/89 (0%)	0.00363	0/37 (0%)	0.11284
5	q35.3	180342660	180359177	16.5	LOC646227, BTNL3	5/22 (22,7%)	9/47 (19,1%)	0.755	3/37 (8,1%)	0.13508
5	q35.3	180350918	180362542	11.6	BTNL3	1/22 (4,5%)	4/47 (8,5%)	1	0/37 (0%)	0.37288
6	p25.3	204681	236735	32.1		2/100 (2%)	1/89 (1,1%)	1	1/37 (2,7%)	1
6	p25.3	238241	341586	103.3	DUSP22, IRF4	2/100 (2%)	0/89 (0%)	0.49904	1/37 (2,7%)	1
6	p25.3	248039	324098	76.1	DUSP22	3/100 (3%)	3/89 (3,4%)	1	1/37 (2,7%)	1
6	p21.32	32563052	32601162	38.1	HLA-DRB5	13/100 (13%)	15/89 (16,9%)	0.53988	1/37 (2,7%)	0.11174
6	p21.32	32563052	32756837	193.8	HLA-DRB5, HLA-DRB1, HLA-DQA1, HLA-DQB1	2/100 (2%)	2/89 (2,2%)	1	0/37 (0%)	1
6	p21.32	32567182	32660290	93.1	HLA-DRB5, HLA-DRB1	4/100 (4%)	2/89 (2,2%)	0.68572	0/37 (0%)	0.57398
6	q27	168086490	168324202	237.7	MLLT4, KIF25, FRMD1	2/100 (2%)	1/89 (1,1%)	1	0/37 (0%)	1
7	p22.3	1015200	1022341	7.1	C7orf50	1/22 (4,5%)	0/47 (0%)	0.31884	1/37 (2,7%)	1
7	q11.21	62090206	62313733	223.5		1/22 (4,5%)	0/47 (0%)	0.31884	0/37 (0%)	0.37288
7	q22.1	100753647	100922384	168.7	EMID2	1/100 (1%)	3/89 (3,4%)	0.3441	1/37 (2,7%)	0.46866
7	q34	141413152	141438704	25.6	MGAM	1/22 (4,5%)	0/47 (0%)	0.31884	10/37 (27%)	0.04059
7	q34	142155965	142176274	20.3		3/100 (3%)	1/89 (1,1%)	0.62357	0/37 (0%)	0.56312
8	p23.1	7256029	7790137	534.1	SPAG11A/B, DEFB(103-107)A/B	7/100 (7%)	10/89 (11,2%)	0.32316	7/37 (18,9%)	0.05617
8	p11.23 - p11.22	39356395	39505456	149.1		45/100 (45%)	28/89 (31,5%)	0.07238	12/37 (32,4%)	0.24187
8	p11.23	39356395	39476179	119.8		2/100 (2%)	0/89 (0%)	0.49904	0/37 (0%)	1
9	q34.3	138354529	138373949	19.4	GPSM1	1/22 (4,5%)	0/47 (0%)	0.31884	1/37 (2,7%)	1
9	q34.3	138516770	138542479	25.7	NOTCH1	5/100 (5%)	4/89 (4,5%)	1	1/37 (2,7%)	1
10	q11.21	44567491	44679238	111.7		3/100 (3%)	0/89 (0%)	0.24856	0/37 (0%)	0.56312
10	q11.22	46371043	47735672	1364.6	SYT15, GPRIN2, PPYR1, ANXA8, ANXA8L1, ANXA8L2, FAM21B	5/100 (5%)	1/89 (1,1%)	0.21606	0/37 (0%)	0.32334
10	q11.22	46387878	47172734	784.9	SYT15, GPRIN2, PPYR1, ANXA8, ANXA8L1	2/100 (2%)	3/89 (3,4%)	0.66766	2/37 (5,4%)	0.29477
10	q11.22	46387878	46568696	180.8	SYT15, GPRIN2, PPYR1	3/100 (3%)	1/89 (1,1%)	0.62357	0/37 (0%)	0.56312
10	q11.22	46395963	47172734	776.8	GPRIN2, PPYR1, ANXA8, ANXA8L1	1/100 (1%)	1/89 (1,1%)	1	3/37 (8,1%)	0.06003
10	q21.1	56118433	56138967	20.5	PCDH15	2/100 (2%)	1/89 (1,1%)	1	1/37 (2,7%)	1
10	q26.3	135092839	135237994	145.2	CYP2E1, SYCE1	5/100 (5%)	3/89 (3,4%)	0.72449	0/37 (0%)	0.32334
11	p15.5	1425367	1447873	22.5	BRSK2, HCCA2	3/100 (3%)	0/89 (0%)	0.24856	0/37 (0%)	0.56312
11	p15.5	1965615	1977692	12.1		2/22 (9,1%)	0/47 (0%)	0.09847	1/37 (2,7%)	0.54929
11	p15.4	5742276	5762382	20.1	OR52N5	11/100 (11%)	8/89 (9%)	0.80935	3/37 (8,1%)	0.7585
11	p15.4	5742276	5766815	24.5	OR52N5, OR52N1	1/22 (4,5%)	2/47 (4,3%)	1	0/37 (0%)	0.37288
11	q11	55124530	55207505	83	OR4C11, OR4P4, OR4S2, OR4C6	3/100 (3%)	6/89 (6,7%)	0.31038	7/37 (18,9%)	0.00408
11	q11	55124530	55187482	63	OR4C11, OR4P4, OR4S2	2/22 (9,1%)	9/47 (19,1%)	0.48223	7/37 (18,9%)	0.46133
11	q11	55129129	55207505	78.4	OR4P4, OR4S2, OR4C6	1/22 (4,5%)	0/47 (0%)	0.31884	1/37 (2,7%)	1
11	q13.1	64374391	64396843	22.5	EHD1	2/22 (9,1%)	0/47 (0%)	0.09847	1/37 (2,7%)	0.54929
12	p13.31	7891073	8003226	112.2	SLC2A14, SLC2A3	3/100 (3%)	3/89 (3,4%)	1	1/37 (2,7%)	1
12	p13.31	9528390	9610254	81.9		1/100 (1%)	9/89 (10,1%)	0.00683	0/37 (0%)	1
12	p13.2	11404453	11431087	26.6		3/100 (3%)	0/89 (0%)	0.24856	0/37 (0%)	0.56312
12	p13.2	11418989	11435843	16.9	PRB2	3/100 (3%)	3/89 (3,4%)	1	0/37 (0%)	0.56312
12	p12.3	19366242	19466706	100.5	PLEKHA5	1/100 (1%)	2/89 (2,2%)	0.60218	0/37 (0%)	1
12	p11.21	31169063	31295867	126.8	OVOS2	4/100 (4%)	2/89 (2,2%)	0.68572	2/37 (5,4%)	0.66105
12	q13.13	50974244	51069445	95.2	KRT86, KRT83, KRT85, KRT84	2/100 (2%)	0/89 (0%)	0.49904	0/37 (0%)	1
14	q11.1 - q11.2	18536977	19490830	953.9	A26C2, OR4Q3, OR4M1, OR4N2, OR4K2, OR4K5, OR4K1	10/100 (10%)	8/89 (9%)	1	1/37 (2,7%)	0.28787
14	q11.2	19268576	19490830	222.3	OR4Q3, OR4M1, OR4N2, OR4K2, OR4K5, OR4K1	10/100 (10%)	13/89 (14,6%)	0.37765	8/37 (21,6%)	0.0899
14	q24.3	73071204	73092218	21	HEATR4, ACOT1	1/100 (1%)	2/89 (2,2%)	0.60218	2/37 (5,4%)	0.1774
14	q32.33	105013673	105331113	317.4	CRIP2, CRIP1, C14orf80, TMEM121	2/100 (2%)	0/89 (0%)	0.49904	0/37 (0%)	1
14	q32.33	105028191	105041257	13.1	C14orf80	6/100 (6%)	6/89 (6,7%)	1	0/37 (0%)	0.19041
14	q32.33	105028191	105308245	280.1	C14orf80, TMEM121	2/100 (2%)	0/89 (0%)	0.49904	1/37 (2,7%)	1
14	q32.33	105067340	105331113	263.8	TMEM121	2/100 (2%)	2/89 (2,2%)	1	0/37 (0%)	1
14	q32.33	105602402	105630289	27.9		8/100 (8%)	5/89 (5,6%)	0.57633	11/37 (29,7%)	0.0037
14	q32.33	105602402	105768518	166.116		2/22 (9,1%)	1/47 (2,1%)	0.23661	0/37 (0%)	0.13501
14	q32.33	105856993	105881479	24.5		2/100 (2%)	0/89 (0%)	0.49904	0/37 (0%)	1
14	q32.33	106219584	106251281	31.7		5/100 (5%)	4/89 (4,5%)	1	0/37 (0%)	0.32334
15	q11.2	18409289	18884636	475.3	LOC283755	2/100 (2%)	0/89 (0%)	0.49904	0/37 (0%)	1
15	q11.2	18790389	20080135	1289.7	LOC283755, A26B1, OR4M2, OR4N4, LOC650137	14/100 (14%)	15/89 (16,9%)	0.68696	0/37 (0%)	0.01163
15	q11.2	18809804	19833742	1023.9	LOC283755, A26B1	6/100 (6%)	4/89 (4,5%)	0.75159	1/37 (2,7%)	0.67399
15	q11.2	19805760	20080135	274.4	OR4M2, OR4N4, LOC650137	5/100 (5%)	2/89 (2,2%)	0.45001	0/37 (0%)	0.32334
15	q14	32482258	32654761	172.5	GOLGA8A, GOLGA8B	2/100 (2%)	0/89 (0%)	0.49904	0/37 (0%)	1
16	p11.2	31958773	34059789	2101	LOC729355, TP53TG3, LOC729355	15/100 (15%)	18/89 (20,2%)	0.44303	3/37 (8,1%)	0.39768
16	p11.2	33370259	33538371	168.1		1/22 (4,5%)	0/47 (0%)	0.31884	2/37 (5,4%)	1
16	p11.2 - p11.1	34309887	34602518	292.6		1/22 (4,5%)	1/47 (2,1%)	0.53922	4/37 (10,8%)	0.64148
16	p11.2 - p11.1	34329318	34602518	273.2		1/22 (4,5%)	3/47 (6,4%)	1	0/37 (0%)	0.37288
16	p11.2 - p11.1	34339343	34605230	265.9		4/100 (4%)	8/89 (9%)	0.23259	1/37 (2,7%)	1
16	q22.1	68606109	68751590	145.5	PDPR	4/100 (4%)	3/89 (3,4%)	1	0/37 (0%)	0.57398
16	q22.1	68666806	68795279	128.5	PDPR, MGC34761	2/100 (2%)	1/89 (1,1%)	1	0/37 (0%)	1
16	q22.3	72933095	73012968	79.9	LOC440348, LOC497190, LOC348174	1/100 (1%)	2/89 (2,2%)	0.60218	0/37 (0%)	1
16	q23.1	76923644	76938923	15.3	WWOX	1/22 (4,5%)	0/47 (0%)	0.31884	3/37 (8,1%)	1
17	q12	31461388	31504764	43.4		3/100 (3%)	3/89 (3,4%)	1	0/37 (0%)	0.56312
17	q21.31	41521344	41566740	45.4	KIAA1267	10/100 (10%)	11/89 (12,4%)	0.64844	1/37 (2,7%)	0.28787
17	q25.3	77442483	77503885	61.4	THOC4, ANAPC11, ANAPC11, NPB, PCYT2, SIRT7, MAFG, MAFG, PYCR1, NOTUM	4/100 (4%)	0/89 (0%)	0.12356	0/37 (0%)	0.57398
20	p13	1511515	1525500	14	SIRPB1	13/22 (59,1%)	17/47 (36,2%)	0.11712	14/37 (37,8%)	0.17638
22	q11.1	15438746	15670475	231.7	CCT8L2, XKR3	2/100 (2%)	0/89 (0%)	0.49904	0/37 (0%)	1
22	q11.23	22671174	22725505	54.3	GSTT1	26/100 (26%)	33/89 (37,1%)	0.11689	11/37 (29,7%)	0.66951
22	q11.23	23966533	24258291	291.8	IGLL3, LRP5L	2/100 (2%)	2/89 (2,2%)	1	2/37 (5,4%)	0.29477
X	p11.23	47756515	47845697	89.2	ZNF630	2/100 (2%)	0/89 (0%)	0.49904	0/37 (0%)	1
X	q22.2	103145135	103184192	39.1	H2BFWT	4/100 (4%)	4/89 (4,5%)	1	0/37 (0%)	0.57398
